# Supplementary material for: Recent Hepatitis E Virus Infection in Wild Boars and Other Ungulates in Japan
Source: Viruses. 2025 Apr 4;17(4):524. doi: 10.3390/v17040524 (PMC12031028; doi:10.3390/v17040524)
Supplement: Supplementary file 1 [file viruses-17-00524-s001.zip]

Archive with 1 entries (1 files):
- viruses-3527440-supplementary.pdf
